# Supplementary material for: Sex differences in clinical cognitive impairment with Lewy bodies: a Chinese multicenter study
Source: Biol Sex Differ. 2022 Oct 1;13:55. doi: 10.1186/s13293-022-00464-w (PMC9526942; doi:10.1186/s13293-022-00464-w)
Supplement: Supplementary file 2 — Additional file 2: Onset age groups (years old) and Age at last visit groups (years old). [file 13293_2022_464_MOESM2_ESM.xlsx]

## Sheet: onset age groups
Diagnosis	Onset age groups (years old)	Sex	Frequency	Proportion (%)
MCI-LB	< 60	Men	4	66.67
		Women	2	33.33
	61-65	Men	3	15
		Women	17	85
	66-70	Men	7	29.17
		Women	17	70.83
	71-75	Men	4	36.36
		Women	7	63.64
	> 75	Men	8	61.54
		Women	5	38.46
DLB	< 60	Men	30	40.54
		Women	44	59.46
	61-65	Men	45	46.88
		Women	51	53.13
	66-70	Men	69	47.92
		Women	75	52.08
	71-75	Men	54	51.43
		Women	51	48.57
	> 75	Men	51	44.74
		Women	63	55.26
PD-MCI	< 60	Men	26	57.78
		Women	19	42.22
	61-65	Men	27	64.29
		Women	15	35.71
	66-70	Men	12	66.67
		Women	6	33.33
	71-75	Men	9	90
		Women	1	10
	> 75	Men	1	33.33
		Women	2	66.67
PDD	< 60	Men	44	51.16
		Women	42	48.84
	61-65	Men	46	47.92
		Women	50	52.08
	66-70	Men	26	50
		Women	26	50
	71-75	Men	36	64.29
		Women	20	35.71
	> 75	Men	12	52.17
		Women	11	47.83

## Sheet: age at last visit groups
Diagnosis	Age at last visit groups (years old)	Sex	Frequency	Percent
MCI-LB	< 60	Men	3	75
		Women	1	25
	61-65	Men	2	22.2
		Women	7	77.8
	66-70	Men	6	19.4
		Women	25	80.6
	71-75	Men	6	40
		Women	9	60
	> 75	Men	9	60
		Women	6	40
DLB	< 60	Men	22	46.8
		Women	25	53.2
	61-65	Men	22	34.4
		Women	42	65.6
	66-70	Men	45	45
		Women	55	55
	71-75	Men	65	53.3
		Women	57	46.7
	> 75	Men	95	47.5
		Women	105	52.5
PD-MCI	< 60	Men	16	55.2
		Women	13	44.8
	61-65	Men	24	61.5
		Women	15	38.5
	66-70	Men	20	83.3
		Women	4	16.7
	71-75	Men	4	30.8
		Women	9	69.2
	> 75	Men	11	84.6
		Women	2	15.4
PDD	< 60	Men	17	42.5
		Women	23	57.5
	61-65	Men	41	48.2
		Women	44	51.8
	66-70	Men	33	51.6
		Women	31	48.4
	71-75	Men	38	57.6
		Women	28	42.4
	> 75	Men	35	60.3
		Women	23	39.7
